# Supplementary material for: Feasibility of Using Wearables for Home Monitoring during Radiotherapy for Head and Neck Cancer—Results from the OncoWatch 1.0 Study
Source: Cancers (Basel). 2023 Jan 9;15(2):422. doi: 10.3390/cancers15020422 (PMC9857313; doi:10.3390/cancers15020422)
Supplement: Supplementary file 1 [file cancers-15-00422-s001.zip]

Archive with 1 entries (1 files):
- cancers-2096928-supplementary.pdf
